# Supplementary material for: Acute Toxicity of the Dinoflagellate Amphidinium carterae on Early Life Stages of Zebrafish (Danio rerio)
Source: Toxics. 2023 Apr 13;11(4):370. doi: 10.3390/toxics11040370 (PMC10144361; doi:10.3390/toxics11040370)
Supplement: Supplementary file 1 [file toxics-11-00370-s001.zip]

Archive with 1 entries (1 files):
- toxics-2303190-supplementary.pdf
